# Supplementary material for: An Assessment of Potential Threats to Human Health from Algae Blooms in the Indian River Lagoon (USA) 2018–2021: Unique Patterns of Cytotoxicity Associated with Toxins
Source: Toxins (Basel). 2023 Nov 17;15(11):664. doi: 10.3390/toxins15110664 (PMC10675324; doi:10.3390/toxins15110664)
Supplement: Supplementary file 1 [file toxins-15-00664-s001.zip]

Archive with 2 entries (2 files):
- Figure S1 toxins paper.pdf
- Guzman TableS1.xlsx
